# Supplementary material for: Rare Oncogenic Fusions in Pediatric Central Nervous System Tumors: A Case Series and Literature Review
Source: Cancers (Basel). 2024 Sep 30;16(19):3344. doi: 10.3390/cancers16193344 (PMC11475864; doi:10.3390/cancers16193344)
Supplement: Supplementary file 1 [file cancers-16-03344-s001.zip]

Archive with 1 entries (1 files):
- cancers-3220066-supplementary.pdf
